# Supplementary material for: Trichoderma-Plant Root Colonization: Escaping Early Plant Defense Responses and Activation of the Antioxidant Machinery for Saline Stress Tolerance
Source: PLoS Pathog. 2013 Mar 14;9(3):e1003221. doi: 10.1371/journal.ppat.1003221 (PMC3597500; doi:10.1371/journal.ppat.1003221)
Supplement: File S1 — List of genes and fold changes that are significantly differentially expressed in Arabidopsis roots 24 hours after application of Trichoderma as monitored by microarray analysis. (XLS) [file ppat.1003221.s003.xls]

## Sheet: Sheet1
Name*	AGI Ccde	FoldChange		* = Putative genes names are not assigned
CAP	At5g26130	-3.2908
NAS2	At5g56080	-3.22027
	At4g25250	-2.97998
	At5g43420	-2.93796
	At3g02100	-2.68763
	At1g73120	-2.68289
	At1g57590	-2.66619
HIS1-3	At2g18050	-2.62962
	At5g62330	-2.6253
	At3g28899	-2.44981
CYP712A2	At5g06905	-2.41777
	At4g36850	-2.38098
CBF1	At4g25490	-2.34909
CYP712A1	At2g42250	-2.29118
	At2g34315	-2.28434
HSD4	At5g50590	-2.27461
	At4g28040	-2.2429
2-oxoglutarate	At1g15540	-2.23232
	At3g60700	-2.20986
CBF2	At4g25470	-2.14633
CYP93D1	At5g06900	-2.13028
CYP76G1	At3g52970	-2.11067
	At2g01010	-2.10386
GDU5	At5g24920	-2.10109
	At1g52790	-2.06555
ZF14	At1g58340	-2.05729
IRT1	At4g19690	-2.05672
LAS1	At3g45130	-2.04051
RL3	At4g36570	-2.00574
RBCS1A	At1g67090	2.00085
	At1g36640	2.00174
	At4g20830	2.00265
GRP23	At1g10270	2.00268
AAP6	At5g49630	2.0028
CBL1	At4g17615	2.00345
SDR4	At3g29250	2.00544
	At3g27220	2.00665
ARI12	At1g05880	2.01305
	At5g35735	2.01698
	At1g72940	2.01724
ACA.l	At1g13210	2.01764
PDF1.2c	At5g44430	2.02184
	At3g05950	2.02258
IGMT1	At1g21100	2.02273
LP1	At2g38540	2.02292
ATTI1	At2g43510	2.02353
PCR1	At1g14880	2.02945
	At2g25510	2.03082
ERF6	At4g17490	2.03265
	At3g53980	2.03327
DIN2	At3g60140	2.03454
PSAG	At1g55670	2.03517
	At3g29000	2.03913
	At1g20823	2.03923
	At5g56960	2.04105
	At2g43535	2.0411
CYP708A2	At5g48000	2.04171
	At3g47960	2.04258
	At1g76640	2.0461
TAT3	At2g24850	2.04825
	At3g16370	2.04857
MYB15	At3g23250	2.05068
AF2	At5g08790	2.05161
LTP6	At3g08770	2.05255
	At1g77525	2.05958
	At3g60420	2.06926
SUS4	At3g43190	2.06975
	At5g42530	2.07007
	At1g70130	2.07545
	At5g03350	2.0859
	At5g47980	2.08764
	At5g19240	2.0887
PUP8	At4g18195	2.09004
CAX7	At5g17860	2.09314
	At4g30490	2.09477
AIR1	At4g12550	2.09627
CMPG1	At1g66160	2.10152
	At1g08115	2.10335
sks9	At4g38420	2.10426
PDF1	At2g42840	2.10658
CAB1	At1g29930	2.10787
	At1g06620	2.10793
	At3g44840	2.10911
	At2g32130	2.10917
	At1g49570	2.12188
	At2g17660	2.12214
	At4g13860	2.1274
BCB	At5g20230	2.12835
PDF1.3	At2g26010	2.13648
	At5g52670	2.14111
	At1g55450	2.14147
MPK11	At1g01560	2.14196
	At4g22610	2.14204
	At3g51450	2.14539
LHB1B2	At2g34420	2.14582
	At1g13520	2.14692
	At4g39675	2.15276
	At1g17147	2.16351
SUS1	At5g20830	2.1672
	At1g07160	2.17405
	At1g19020	2.18103
TPPD	At1g35910	2.19177
	At5g18470	2.19621
NATA1	At2g39030	2.20184
PSBW	At2g30570	2.20456
SQP2	At5g24140	2.20535
	At3g28490	2.20932
OPR3	At2g06050	2.20932
	At1g14480	2.21049
DREB19	At2g38340	2.21778
CNI1	At5g27420	2.22095
WRKY62	At5g01900	2.22406
LTP2	At2g38530	2.22417
PME26	At3g14300	2.22586
PDF1.2	At5g44420	2.22818
MYB51	At1g18570	2.22962
	At2g30670	2.23084
PSAO	At1g08380	2.23204
	At1g58420	2.23211
AOS	At5g42650	2.23287
RRTF1	At4g34410	2.23451
	At3g59080	2.23718
CYP71A20	At4g13310	2.23838
OPCL1	At1g20510	2.24389
CYP705A12	At5g42580	2.25018
	At2g34930	2.25115
PSK2	At2g22860	2.2588
EXO70H7	At5g59730	2.2594
	At2g36255	2.26278
CNGC19	At3g17690	2.26514
SRO4	At3g47720	2.2704
CAB3	At1g29910	2.27407
IGMT4	At1g21130	2.27934
	At1g29670	2.28004
	At1g66800	2.28108
	At1g62500	2.28158
PEPR2	At1g17750	2.28332
	At5g45670	2.29069
	At2g18210	2.29309
	At5g46295	2.29965
LHCB3	At5g54270	2.30522
WRKY18	At4g31800	2.31072
NIA1	At1g77760	2.32018
WRKY33	At2g38470	2.32167
CML37	At5g42380	2.32274
MAPKKK19	At5g67080	2.34443
	At2g38823	2.34732
	At5g37490	2.34768
RBCS3B	At5g38410	2.34848
	At1g06135	2.35072
	At5g12340	2.35512
WRKY38	At5g22570	2.35558
WRKY41	At4g11070	2.37087
FBA2	At4g38970	2.37188
	At4g27450	2.37475
ACO1	At2g19590	2.37655
	At4g25780	2.37843
	At1g25083	2.38461
GRX480	At1g28480	2.38606
PBS3	At5g13320	2.38946
	At4g12490	2.39044
	At3g03270	2.39045
	At1g14540	2.39779
AR781	At2g26530	2.40012
IGMT2	At1g21120	2.41617
BGL2	At3g57260	2.41636
	At2g24600	2.41697
PME41	At4g02330	2.4193
LHCA3	At1g61520	2.43605
	At5g44040	2.44468
	At4g24110	2.45543
BCS1	At3g50930	2.45826
ARD3	At2g26400	2.45957
	At5g52760	2.461
RBCS2B	At5g38420	2.47229
PGIP1	At5g06860	2.47291
JAZ9	At1g70700	2.48346
GRP5	At3g20470	2.48364
PUB54	At1g01680	2.49185
	At4g11190	2.50257
	At1g53625	2.50895
	At4g10270	2.51756
TCH3	At2g41100	2.53569
	At4g33720	2.53726
	At1g14120	2.54237
CYP705A5	At5g47990	2.54781
	At2g32020	2.54787
	At3g47480	2.55162
	At3g55790	2.55175
	At2g32140	2.55644
ATMDAR3	At3g09940	2.5594
PP2C5	At2g40180	2.56731
PR5	At1g75040	2.58171
	At5g05600	2.58622
PROPEP3	At5g64905	2.59373
CML38	At1g76650	2.59667
ACA2	At2g28210	2.59775
TIR	At1g72930	2.61205
	At4g36500	2.62735
WRKY46	At2g46400	2.63068
	At4g24340	2.63889
	At1g53620	2.64009
	At2g29250	2.64529
ANAC036	At2g17040	2.65203
PROPEP4	At5g09980	2.66179
	At3g23450	2.67339
	At5g22520	2.68
WRKY40	At1g80840	2.68225
	At2g18200	2.68445
	At1g07135	2.69224
	At1g12805	2.71915
	At2g15760	2.73079
AHB1	At2g16060	2.75161
	At4g28460	2.75875
MSRB7	At4g21830	2.76179
CAB2	At1g29920	2.76428
	At1g20310	2.77263
	At5g48540	2.77467
LOX3	At1g17420	2.77561
WRKY53	At4g23810	2.7774
ERF1	At3g23240	2.78788
ASB1	At1g24909	2.79135
	At4g21920	2.8068
	At1g69920	2.81389
GSTU10	At1g74590	2.8427
	At4g20000	2.88553
LHCB2.2	At2g05070	2.88868
	At3g01830	2.89293
	At3g15518	2.90482
JAZ8	At1g30135	2.91506
THAS1	At5g48010	2.91666
APS3	At4g14680	2.94488
	At3g02840	2.95884
	At2g37430	2.99063
UGT74E2	At1g05680	3.00802
	At2g22760	3.04094
	At5g05300	3.07849
	At5g23840	3.12676
IGMT3	At1g21110	3.14764
ADH1	At1g77120	3.16431
FMO1	At1g19250	3.20793
LHB1B1	At2g34430	3.23553
GSTU11	At1g69930	3.24024
NIP2;1	At2g34390	3.24594
	At2g44578	3.24753
	At2g38870	3.28162
RBCS1B	At5g38430	3.28871
DRT112	At1g20340	3.32052
	At5g42930	3.35481
BPS3	At4g01360	3.38535
	At4g14450	3.41394
LOX4	At1g72520	3.4371
	At4g12545	3.48366
	At4g33070	3.49237
	At2g22880	3.56351
	At3g53600	3.57628
	At1g43800	3.59572
	At2g14247	3.59706
	At5g03990	3.64023
LOX2	At3g45140	3.79511
FAMT	At3g44860	3.83801
	At1g14550	4.09906
	At5g45020	4.12244
	At3g44870	4.15788
	At2g29870	4.26036
JAZ10	At5g13220	4.26798
	At4g37710	4.28992
BHLH92	At5g43650	4.37441
	At4g30975	4.45423
	At2g29220	4.58172
	At2g23270	5.12413
ERF13	At2g44840	5.20958
	At4g33560	5.24336
MSRB8	At4g21840	5.57532
	At5g10040	6.38392
	At2g17850	6.55838
	At1g32970	6.9727
	At3g29970	8.50383
