# Supplementary material for: Trichoderma-Plant Root Colonization: Escaping Early Plant Defense Responses and Activation of the Antioxidant Machinery for Saline Stress Tolerance
Source: PLoS Pathog. 2013 Mar 14;9(3):e1003221. doi: 10.1371/journal.ppat.1003221 (PMC3597500; doi:10.1371/journal.ppat.1003221)
Supplement: File S2 — Complete overview of statistically significant enriched biological processes. (XLS) [file ppat.1003221.s004.xls]

## Sheet: Enrich GO term
GO_acc	term_type	Term	% from the totoal number	queryitem	querytotal	bgitem	bgtotal	pvalue	FDR	entries
GO:0050896	P	response to stimulus	31.7829	82	258	4057	37767	6.2e-15	3.9e-12	// AT5G01900 // AT2G17040 // AT5G08790 // AT2G38470 // AT2G34930 // AT5G38410 // AT5G20830 // AT1G77760 // AT1G49570 // AT1G70700 // AT1G20510 // AT2G44840 // AT4G17615 // AT2G18050 // AT1G01560 // AT1G17420 // AT2G37430 // AT3G23240 // AT2G16060 // AT3G53600 // AT1G77120 // AT5G64905 // AT1G66160 // AT3G03270 // AT5G42650 // AT1G75040 // AT5G44430 // AT2G06050 // AT5G38420 // AT4G34410 // AT1G72…
GO:0042221	P	response to chemical stimulus	19.7674	51	258	2085	37767	3.4e-13	1.1e-10	// AT5G01900 // AT5G08790 // AT2G38470 // AT5G20830 // AT1G49570 // AT1G70700 // AT3G09940 // AT2G44840 // AT4G17615 // AT1G01560 // AT2G37430 // AT2G16060 // AT3G53600 // AT1G77120 // AT1G66160 // AT5G42650 // AT2G06050 // AT1G14550 // AT5G13320 // AT5G13220 // AT3G23250 // AT1G20823 // AT5G56960 // AT2G46400 // AT5G56080 // AT5G20230 // AT5G42380 // AT4G20830 // AT3G45140 // AT2G34390 // AT1G73…
GO:0010200	P	response to chitin	5.42636	14	258	151	37767	5.6e-12	9e-10	// AT3G53600 // AT1G66160 // AT5G27420 // AT4G17490 // AT5G56960 // AT2G17040 // AT2G46400 // AT5G37490 // AT2G44840 // AT3G23250 // AT1G20823 // AT2G37430 // AT4G34410 // AT2G38470
GO:0006950	P	response to stress	20.155	52	258	2320	37767	4.8e-12	9e-10	// AT5G01900 // AT5G08790 // AT2G38470 // AT2G34930 // AT5G20830 // AT1G49570 // AT3G09940 // AT4G17615 // AT2G18050 // AT5G13320 // AT1G17420 // AT3G23240 // AT2G16060 // AT1G77120 // AT5G64905 // AT3G03270 // AT5G42650 // AT1G75040 // AT5G44430 // AT2G06050 // AT1G72940 // AT1G14550 // AT5G13220 // AT3G23250 // AT5G06860 // AT5G20230 // AT1G55450 // AT2G26010 // AT4G20830 // AT3G57260 // AT4G10…
GO:0009620	P	response to fungus	5.03876	13	258	158	37767	1.4e-10	1.8e-08	// AT5G13320 // AT1G19250 // AT5G08790 // AT2G38470 // AT5G42650 // AT2G34930 // AT2G38870 // AT2G06050 // AT3G45140 // AT4G12490 // AT3G09940 // AT2G43510 // AT1G17420
GO:0010876	P	lipid localization	2.71318	7	258	24	37767	2.4e-10	2.5e-08	// AT2G38530 // AT4G12545 // AT3G08770 // AT1G62500 // AT3G53980 // AT4G12490 // AT4G22610
GO:0009743	P	response to carbohydrate stimulus	5.81395	15	258	240	37767	2.8e-10	2.5e-08	// AT3G53600 // AT1G66160 // AT5G08790 // AT5G27420 // AT4G17490 // AT5G56960 // AT2G17040 // AT2G46400 // AT5G37490 // AT2G44840 // AT3G23250 // AT1G20823 // AT2G37430 // AT4G34410 // AT2G38470
GO:0006952	P	defense response	9.68992	25	258	766	37767	6.8e-10	5.4e-08	// AT5G01900 // AT2G38470 // AT2G34930 // AT1G17420 // AT5G64905 // AT1G72940 // AT5G42650 // AT1G75040 // AT5G44430 // AT3G23240 // AT5G06860 // AT2G26010 // AT3G57260 // AT4G11190 // AT2G32140 // AT5G13320 // AT1G19250 // AT2G43510 // AT2G38870 // AT5G44420 // AT2G43535 // AT4G12490 // AT1G72930 // AT1G18570 // AT1G72520
GO:0009611	P	response to wounding	5.03876	13	258	197	37767	2.1e-09	1.5e-07	// AT5G08790 // AT5G20230 // AT5G42650 // AT1G76650 // AT2G38870 // AT5G44420 // AT4G10270 // AT3G45140 // AT5G13220 // AT1G20510 // AT1G17420 // AT2G06050 // AT1G72520
GO:0051707	P	response to other organism	7.75194	20	258	599	37767	2e-08	1.3e-06	// AT5G13320 // AT5G01900 // AT1G19250 // AT5G08790 // AT2G38470 // AT4G12490 // AT2G34930 // AT2G38870 // AT5G44420 // AT5G42650 // AT3G57260 // AT3G09940 // AT3G45140 // AT1G75040 // AT1G58340 // AT3G02840 // AT1G18570 // AT1G17420 // AT2G43510 // AT2G06050
GO:0010033	P	response to organic substance	12.0155	31	258	1342	37767	2.5e-08	1.5e-06	// AT5G01900 // AT1G01560 // AT2G38470 // AT1G70700 // AT2G44840 // AT4G17615 // AT5G08790 // AT2G37430 // AT3G53600 // AT1G66160 // AT5G42650 // AT3G23240 // AT1G20823 // AT5G56960 // AT2G46400 // AT3G45140 // AT5G13220 // AT4G38970 // AT3G09940 // AT2G32020 // AT4G34410 // AT5G13320 // AT5G27420 // AT4G17490 // AT5G44420 // AT2G17040 // AT5G37490 // AT5G09980 // AT3G23250 // AT1G18570 // AT1G28…
GO:0009695	P	jasmonic acid biosynthetic process	2.32558	6	258	29	37767	4.6e-08	2.4e-06	// AT5G42650 // AT2G06050 // AT3G45140 // AT1G20510 // AT1G17420 // AT1G72520
GO:0009753	P	response to jasmonic acid stimulus	4.65116	12	258	215	37767	5.4e-08	2.5e-06	// AT3G45140 // AT5G13220 // AT5G08790 // AT5G42650 // AT5G44420 // AT1G70700 // AT5G09980 // AT3G23240 // AT3G23250 // AT3G09940 // AT1G18570 // AT1G28480
GO:0009607	P	response to biotic stimulus	7.75194	20	258	638	37767	5.5e-08	2.5e-06	// AT5G13320 // AT5G01900 // AT1G19250 // AT5G08790 // AT2G38470 // AT4G12490 // AT2G34930 // AT2G38870 // AT5G44420 // AT5G42650 // AT3G57260 // AT3G09940 // AT3G45140 // AT1G75040 // AT1G58340 // AT3G02840 // AT1G18570 // AT1G17420 // AT2G43510 // AT2G06050
GO:0031408	P	oxylipin biosynthetic process	2.32558	6	258	32	37767	8.5e-08	3.6e-06	// AT5G42650 // AT2G06050 // AT3G45140 // AT1G20510 // AT1G17420 // AT1G72520
GO:0009605	P	response to external stimulus	6.20155	16	258	429	37767	1.1e-07	4.3e-06	// AT5G13320 // AT5G08790 // AT5G20230 // AT5G42650 // AT1G76650 // AT2G38870 // AT5G44420 // AT2G41100 // AT4G10270 // AT3G45140 // AT5G13220 // AT1G20510 // AT1G17420 // AT2G06050 // AT1G72520 // AT5G27420
GO:0009694	P	jasmonic acid metabolic process	2.32558	6	258	34	37767	1.3e-07	4.7e-06	// AT5G42650 // AT2G06050 // AT3G45140 // AT1G20510 // AT1G17420 // AT1G72520
GO:0031407	P	oxylipin metabolic process	2.32558	6	258	39	37767	2.9e-07	1e-05	// AT5G42650 // AT2G06050 // AT3G45140 // AT1G20510 // AT1G17420 // AT1G72520
GO:0030076	C	light-harvesting complex	2.32558	6	258	31	37767	7e-08	1e-05	// AT1G29920 // AT1G29910 // AT1G61520 // AT2G34420 // AT2G34430 // AT5G54270
GO:0005576	C	extracellular region	5.03876	13	258	285	37767	1.6e-07	1.2e-05	// AT4G25780 // AT5G38410 // AT4G33720 // AT5G03350 // AT4G20830 // AT2G43535 // AT5G38420 // AT5G38430 // AT3G16370 // AT1G29670 // AT5G26130 // AT2G22860 // AT3G05950
GO:0019748	P	secondary metabolic process	6.20155	16	258	489	37767	6e-07	2e-05	// AT5G48000 // AT2G38470 // AT1G75040 // AT4G38970 // AT5G47990 // AT1G74590 // AT1G66800 // AT1G69930 // AT3G51450 // AT3G45130 // AT1G69920 // AT4G11190 // AT1G20510 // AT1G18570 // AT1G55670 // AT5G48010
GO:0051704	P	multi-organism process	7.75194	20	258	776	37767	1.1e-06	3.6e-05	// AT5G13320 // AT5G01900 // AT1G19250 // AT5G08790 // AT2G38470 // AT4G12490 // AT2G34930 // AT2G38870 // AT5G44420 // AT5G42650 // AT3G57260 // AT3G09940 // AT3G45140 // AT1G75040 // AT1G58340 // AT3G02840 // AT1G18570 // AT1G17420 // AT2G43510 // AT2G06050
GO:0016168	F	chlorophyll binding	1.93798	5	258	38	37767	6.5e-06	0.00034	// AT1G61520 // AT1G29920 // AT2G34430 // AT2G34420 // AT1G29910
GO:0046906	F	tetrapyrrole binding	3.10078	8	258	136	37767	5.7e-06	0.00034	// AT1G29920 // AT1G29910 // AT1G49570 // AT1G61520 // AT1G14550 // AT1G14540 // AT2G34430 // AT2G34420
GO:0016491	F	oxidoreductase activity	10.8527	28	258	1463	37767	3.8e-06	0.00034	// AT1G06620 // AT3G45140 // AT1G49570 // AT1G66800 // AT4G21840 // AT1G77120 // AT2G06050 // AT5G50590 // AT3G29250 // AT1G77760 // AT1G14550 // AT5G05600 // AT1G52790 // AT1G14120 // AT1G15540 // AT4G20830 // AT2G30670 // AT5G48000 // AT2G26400 // AT2G19590 // AT3G09940 // AT3G28490 // AT4G21830 // AT1G19250 // AT1G43800 // AT5G47990 // AT1G14540 // AT1G72520
GO:0008171	F	O-methyltransferase activity	1.93798	5	258	45	37767	1.5e-05	0.00047	// AT3G44860 // AT1G21130 // AT1G21120 // AT1G21100 // AT1G21110
GO:0019825	F	oxygen binding	3.87597	10	258	255	37767	1.5e-05	0.00047	// AT5G42650 // AT3G52970 // AT5G47990 // AT4G13310 // AT5G48000 // AT2G42250 // AT2G16060 // AT5G42580 // AT5G06900 // AT5G06905
GO:0015979	P	photosynthesis	3.10078	8	258	162	37767	2.1e-05	0.00062	// AT1G29920 // AT1G08380 // AT1G29910 // AT1G61520 // AT5G54270 // AT1G55670 // AT2G34430 // AT2G34420
GO:0010287	C	plastoglobule	2.32558	6	258	81	37767	2.3e-05	0.0011	// AT5G42650 // AT1G29910 // AT1G61520 // AT4G38970 // AT2G34430 // AT2G34420
GO:0030312	C	external encapsulating structure	4.65116	12	258	407	37767	3.8e-05	0.0011	// AT4G38420 // AT5G18470 // AT2G34930 // AT2G38870 // AT4G20830 // AT5G44430 // AT1G29670 // AT5G03350 // AT5G06860 // AT2G26010 // AT5G38410 // AT5G44420
GO:0005618	C	cell wall	4.65116	12	258	403	37767	3.5e-05	0.0011	// AT4G38420 // AT5G18470 // AT2G34930 // AT2G38870 // AT4G20830 // AT5G44430 // AT1G29670 // AT5G03350 // AT5G06860 // AT2G26010 // AT5G38410 // AT5G44420
GO:0048046	C	apoplast	3.10078	8	258	182	37767	4.7e-05	0.0011	// AT5G38410 // AT5G03350 // AT4G20830 // AT5G38420 // AT5G38430 // AT3G16370 // AT1G29670 // AT3G05950
GO:0006633	P	fatty acid biosynthetic process	2.71318	7	258	140	37767	6.1e-05	0.0018	// AT1G43800 // AT5G42650 // AT2G06050 // AT3G45140 // AT1G20510 // AT1G17420 // AT1G72520
GO:0009719	P	response to endogenous stimulus	7.75194	20	258	1068	37767	0.0001	0.0028	// AT5G13320 // AT1G01560 // AT5G13220 // AT5G08790 // AT5G27420 // AT4G17490 // AT5G42650 // AT3G23240 // AT5G44420 // AT1G70700 // AT3G09940 // AT5G09980 // AT2G44840 // AT3G23250 // AT4G17615 // AT3G45140 // AT4G38970 // AT1G18570 // AT2G32020 // AT1G28480
GO:0050832	P	defense response to fungus	2.32558	6	258	108	37767	0.00011	0.003	// AT1G19250 // AT2G43510 // AT2G38470 // AT2G34930 // AT2G38870 // AT4G12490
GO:0005509	F	calcium ion binding	3.10078	8	258	215	37767	0.00015	0.0039	// AT5G42380 // AT3G29000 // AT3G47480 // AT1G76650 // AT3G01830 // AT2G41100 // AT4G17615 // AT1G76640
GO:0006869	P	lipid transport	2.71318	7	258	163	37767	0.00016	0.004	// AT2G38530 // AT4G12545 // AT3G08770 // AT1G62500 // AT3G53980 // AT4G12490 // AT4G22610
GO:0006629	P	lipid metabolic process	6.20155	16	258	841	37767	0.00038	0.0093	// AT3G45140 // AT1G43800 // AT5G42650 // AT5G45670 // AT2G06050 // AT5G47990 // AT5G42930 // AT3G16370 // AT5G48000 // AT3G45130 // AT1G29670 // AT1G20510 // AT1G17420 // AT5G24140 // AT1G72520 // AT5G48010
GO:0016830	F	carbon-carbon lyase activity	2.32558	6	258	141	37767	0.00048	0.011	// AT4G33070 // AT5G38410 // AT1G25083 // AT5G38420 // AT5G38430 // AT1G24909
GO:0016741	F	transferase activity, transferring one-carbon groups	3.10078	8	258	275	37767	0.00076	0.012	// AT3G44860 // AT1G55450 // AT1G21100 // AT3G44840 // AT3G44870 // AT1G21130 // AT1G21120 // AT1G21110
GO:0008168	F	methyltransferase activity	3.10078	8	258	273	37767	0.00072	0.012	// AT3G44860 // AT1G55450 // AT1G21100 // AT3G44840 // AT3G44870 // AT1G21130 // AT1G21120 // AT1G21110
GO:0046872	F	metal ion binding	10.8527	28	258	1997	37767	0.00063	0.012	// AT3G47480 // AT1G49570 // AT4G17615 // AT3G05950 // AT2G37430 // AT3G53600 // AT5G52670 // AT3G29250 // AT1G14550 // AT1G76640 // AT1G20823 // AT5G05600 // AT5G20230 // AT2G26400 // AT2G28210 // AT3G28490 // AT1G43800 // AT5G42380 // AT4G33070 // AT3G29000 // AT5G27420 // AT1G76650 // AT3G01830 // AT2G41100 // AT1G14540 // AT5G52760 // AT2G44578 // AT1G72520
GO:0005506	F	iron ion binding	2.32558	6	258	161	37767	0.00096	0.014	// AT5G05600 // AT3G28490 // AT1G14550 // AT1G14540 // AT1G49570 // AT1G72520
GO:0043169	F	cation binding	10.8527	28	258	2087	37767	0.0012	0.014	// AT3G47480 // AT1G49570 // AT4G17615 // AT3G05950 // AT2G37430 // AT3G53600 // AT5G52670 // AT3G29250 // AT1G14550 // AT1G76640 // AT1G20823 // AT5G05600 // AT5G20230 // AT2G26400 // AT2G28210 // AT3G28490 // AT1G43800 // AT5G42380 // AT4G33070 // AT3G29000 // AT5G27420 // AT1G76650 // AT3G01830 // AT2G41100 // AT1G14540 // AT5G52760 // AT2G44578 // AT1G72520
GO:0043167	F	ion binding	10.8527	28	258	2087	37767	0.0012	0.014	// AT3G47480 // AT1G49570 // AT4G17615 // AT3G05950 // AT2G37430 // AT3G53600 // AT5G52670 // AT3G29250 // AT1G14550 // AT1G76640 // AT1G20823 // AT5G05600 // AT5G20230 // AT2G26400 // AT2G28210 // AT3G28490 // AT1G43800 // AT5G42380 // AT4G33070 // AT3G29000 // AT5G27420 // AT1G76650 // AT3G01830 // AT2G41100 // AT1G14540 // AT5G52760 // AT2G44578 // AT1G72520
GO:0032787	P	monocarboxylic acid metabolic process	3.87597	10	258	408	37767	0.00068	0.016	// AT5G13320 // AT5G56080 // AT1G43800 // AT5G42650 // AT2G06050 // AT3G28490 // AT3G45140 // AT1G20510 // AT1G17420 // AT1G72520
GO:0009628	P	response to abiotic stimulus	8.52713	22	258	1471	37767	0.00096	0.022	// AT5G08790 // AT2G38470 // AT5G20830 // AT4G17615 // AT1G77120 // AT1G75040 // AT5G38420 // AT1G29920 // AT5G20230 // AT1G55450 // AT3G57260 // AT3G45140 // AT3G09940 // AT2G18050 // AT4G25470 // AT1G77760 // AT5G38410 // AT2G41100 // AT5G38430 // AT3G23250 // AT1G18570 // AT4G25490
GO:0012505	C	endomembrane system	15.8915	41	258	3416	37767	0.001	0.022	// AT4G12545 // AT4G25780 // AT3G47480 // AT1G62500 // AT1G36640 // AT3G53980 // AT5G19240 // AT1G32970 // AT2G29250 // AT2G36255 // AT3G05950 // AT3G51450 // AT2G23270 // AT3G59080 // AT1G14550 // AT2G44578 // AT5G48540 // AT4G28040 // AT2G17850 // AT5G45670 // AT1G06135 // AT3G23450 // AT4G24340 // AT4G22610 // AT4G11190 // AT3G28490 // AT1G49570 // AT1G53620 // AT3G29000 // AT4G33720 // AT1G77…
GO:0006631	P	fatty acid metabolic process	2.71318	7	258	225	37767	0.0011	0.024	// AT1G43800 // AT5G42650 // AT2G06050 // AT3G45140 // AT1G20510 // AT1G17420 // AT1G72520
GO:0008610	P	lipid biosynthetic process	3.87597	10	258	439	37767	0.0012	0.025	// AT1G43800 // AT5G42650 // AT2G06050 // AT5G24140 // AT3G45140 // AT3G45130 // AT1G20510 // AT1G17420 // AT1G72520 // AT5G48010
GO:0009415	P	response to water	2.71318	7	258	240	37767	0.0016	0.032	// AT2G38470 // AT5G20830 // AT3G45140 // AT4G17615 // AT3G09940 // AT2G18050 // AT4G25490
GO:0016829	F	lyase activity	3.48837	9	258	430	37767	0.0035	0.039	// AT4G33070 // AT5G38410 // AT1G25083 // AT5G42650 // AT5G38420 // AT5G38430 // AT3G51450 // AT2G28210 // AT1G24909
GO:0006979	P	response to oxidative stress	3.10078	8	258	332	37767	0.0025	0.049	// AT4G21830 // AT5G20230 // AT4G20830 // AT1G49570 // AT1G19020 // AT1G14550 // AT1G14540 // AT1G73120
GO:0009751	P	response to salicylic acid stimulus	2.32558	6	258	200	37767	0.0029	0.054	// AT5G13320 // AT5G01900 // AT5G08790 // AT5G44420 // AT1G18570 // AT1G28480
GO:0009723	P	response to ethylene stimulus	2.32558	6	258	199	37767	0.0028	0.054	// AT4G17490 // AT3G23240 // AT5G44420 // AT2G44840 // AT3G23250 // AT1G18570
GO:0004091	F	carboxylesterase activity	3.10078	8	258	378	37767	0.0053	0.055	// AT1G57590 // AT4G25250 // AT5G45670 // AT5G42930 // AT3G16370 // AT3G14300 // AT1G29670 // AT4G02330
GO:0009814	P	defense response, incompatible interaction	1.93798	5	258	143	37767	0.0033	0.06	// AT1G75040 // AT5G13320 // AT5G44420 // AT1G19250 // AT3G57260
GO:0044255	P	cellular lipid metabolic process	4.26357	11	258	618	37767	0.0045	0.081	// AT3G45140 // AT1G43800 // AT5G42650 // AT2G06050 // AT5G47990 // AT5G48000 // AT3G45130 // AT1G20510 // AT1G17420 // AT1G72520 // AT5G48010
GO:0044464	C	cell part	53.1008	137	258	15217	37767	0.0056	0.091	// AT3G47480 // AT2G34930 // AT4G14450 // AT4G21840 // AT4G37710 // AT2G37430 // AT3G53600 // AT4G36850 // AT2G01010 // AT3G59080 // AT1G21120 // AT5G48540 // AT1G29920 // AT3G29970 // AT5G06860 // AT4G14680 // AT5G45670 // AT3G23450 // AT1G20510 // AT2G29870 // AT4G25470 // AT1G14880 // AT4G21830 // AT5G27420 // AT4G28460 // AT2G44840 // AT2G29220 // AT1G21110 // AT5G49630 // AT1G70130 // AT1G72…
GO:0005623	C	cell	53.1008	137	258	15217	37767	0.0056	0.091	// AT3G47480 // AT2G34930 // AT4G14450 // AT4G21840 // AT4G37710 // AT2G37430 // AT3G53600 // AT4G36850 // AT2G01010 // AT3G59080 // AT1G21120 // AT5G48540 // AT1G29920 // AT3G29970 // AT5G06860 // AT4G14680 // AT5G45670 // AT3G23450 // AT1G20510 // AT2G29870 // AT4G25470 // AT1G14880 // AT4G21830 // AT5G27420 // AT4G28460 // AT2G44840 // AT2G29220 // AT1G21110 // AT5G49630 // AT1G70130 // AT1G72…
GO:0009414	P	response to water deprivation	2.32558	6	258	229	37767	0.0055	0.095	// AT2G38470 // AT3G45140 // AT4G17615 // AT3G09940 // AT2G18050 // AT4G25490
