# Supplementary material for: Trichoderma-Plant Root Colonization: Escaping Early Plant Defense Responses and Activation of the Antioxidant Machinery for Saline Stress Tolerance
Source: PLoS Pathog. 2013 Mar 14;9(3):e1003221. doi: 10.1371/journal.ppat.1003221 (PMC3597500; doi:10.1371/journal.ppat.1003221)
Supplement: File S3 — A summary of the genes up-regulated in the microarray experiments with known role in plant hormone biosynthesis process, responses to hormone stimulation, salt tolerance and osmoprotection processes. (XLS) [file ppat.1003221.s005.xls]

## Sheet: Hormone response
					Hormone response and biosynthesis
Description	Gene name	AGI	Jasmonic acid *	Jasmonic acid **	Salicylic acid	Ethylene	Auxin	Abscisic acid		* Stimulus
AAP6 (AMINO ACID PERMEASE 6); acidic amino acid transmembrane transporter/ amino acid transmembrane transporter/ neutral amino_ (AAP6) mRNA, complete cds [NM_124341]"	AAP6	AT5G49630									** Biosynthetic/regulation
CBL1 (CALCINEURIN B-LIKE PROTEIN 1); calcium ion binding (CBL1) mRNA, complete cds [NM_202837]"	CBL1	AT4G17615						+
MYB15 (MYB DOMAIN PROTEIN 15); DNA binding / transcription factor (MYB15) mRNA, complete cds [NM_001035670]"	MYB15	AT3G23250	+			+	+
S-adenosyl-L-methionine-dependent methyltransferases superfamily protein; FUNCTIONS IN: methyltransferase activity;	S-adenosyl-L-methionine	AT1G55450
Member of the DREB subfamily A-2 of ERF/AP2 transcription factor family. The protein contains one AP2 domain. There are eight members in this subfamily including DREB2A AND DREB2B that are involved in response to drought	DREB19	AT2G38340
Member of the R2R3-MYB transcription family. Involved in indole glucosinolate biosynthesis.	MYB51	AT1G18570	+		+	+	+	+
Member of the plant WRKY transcription factor family. Regulates the antagonistic relationship between defense pathways mediating responses to P. syringae and necrotrophic fungal pathogens. Located in nucleus. Involved in response to various abiotic stresses - especially salt stress.	WRKY33	AT2G38470
MDHAR (MONODEHYDROASCORBATE REDUCTASE); monodehydroascorbate reductase (NADH) (MDHAR) mRNA, complete cds [NM_111829]"	ATMDAR3	AT3G09940	+
ADH1 (ALCOHOL DEHYDROGENASE 1); alcohol dehydrogenase (ADH1) mRNA, complete cds [NM_106362]"	ADH1	AT1G77120
TAT3 (TYROSINE AMINOTRANSFERASE 3); L-tyrosine:2-oxoglutarate aminotransferase/ transaminase (TAT3) mRNA, complete cds [NM_128044]"	TAT3	AT2G24850	+
JAZ9 is a protein presumed to be involved in jasmonate signaling. JAZ9 transcript levels rise in response to a jasmonate stimulus. JAZ9 can interact with the COI1 F-box subunit of an SCF E3 ubiquitin ligase in a yeast-two-hybrid assay only in the presence of jasmonate-isoleucine (JA-ILE) or coronatine	JAZ9	AT1G70700	+
Ethylene- and jasmonate-responsive plant defensin. mRNA levels are not responsive to salicylic acid treatment;	PDF1.2	AT5G44420	+		+	+
Encodes PEPR2, a plasma membrane leucine-rich repeat receptor kinase functioning as a receptor for the Pep1 and Pep2 peptides. Pep1 and Pep2 are amino acids that induce the transcription of defense-related genes.	PEPR2	AT1G17750	+
Elicitor peptide 4 precursor (PROPEP4) INVOLVED IN: response to jasmonic acid stimulus	PROPEP4	AT5G09980	+
PLAT/LH2 domain-containing lipoxygenase family protein; FUNCTIONS IN: oxidoreductase activity, acting on single donors with incorporation of molecular oxygen, incorporation of two atoms of oxygen, lipoxygenase activity, iron ion binding, metal ion binding; INVOLVED IN: growth, jasmonic acid biosynthetic process, response to wounding, defense response; LOCATED IN: chloroplast;	LOX4	AT1G72520		+
Plants overexpressing At5g13220.3, but not At5g13220.1 showed enhanced insensitivity to MeJa.	JAZ10	AT5G13220	+	+
AOS (ALLENE OXIDE SYNTHASE); allene oxide synthase/ hydro-lyase/ oxygen binding (AOS) mRNA, complete cds [NM_123629]"	AOS	AT5G42650	+	+
Encodes a 12-oxophytodienoate reductase that is required for jasmonate biosynthesis. Mutants are male sterile and defective in pollen dehiscence. Shows activity towards 2,4,6-trinitrotoluene.	OPR3	AT2G06050		+
OPC-8:0 CoA ligase1 (OPCL1); FUNCTIONS IN: 4-coumarate-CoA ligase activity; INVOLVED IN: phenylpropanoid metabolic process, jasmonic acid biosynthetic process, response to wounding	OPCL1	AT1G20510		+
LOX3 encode a Lipoxygenase. Lipoxygenases (LOXs) catalyze the oxygenation of fatty acids (FAs).	LOX3	AT1G17420	+	+
Chloroplast lipoxygenase required for wound-induced jasmonic acid accumulation in Arabidopsis.Mutants are resistant to Staphylococcus aureus and accumulate salicylic acid upon infection.	LOX2	AT3G45140	+	+
Member of the ERF (ethylene response factor) subfamily B-3 of ERF/AP2 transcription factor family (ERF1). The protein contains one AP2 domain. There are 18 members in this subfamily	ERF1	AT3G23240		+		+
induced by wounding, belongs to a large family of putative transcriptional activators with NAC domain.	NAC081	AT5G08790	+		+
Encodes GRX480, a member of the glutaredoxin family that regulates protein redox state. GRX480 interacts with TGA factors and suppresses JA-responsive PDF1.2 transcription. GRX480 transcription is SA-inducible and requires NPR1. Maybe involved in SA/JA cross-talk	GRX480	AT1G28480	+		+
member of WRKY Transcription Factor; Group III	WRKY62	AT5G01900			+
member of WRKY Transcription Factor; Group III	WRKY38	AT5G22570			+		+
Encodes an enzyme capable of conjugating amino acids to 4-substituted benzoates. 4-HBA (4-hydroxybenzoic acid) and pABA (4-aminobenzoate) may be targets of the enzyme in Arabidopsis, leading to the production of pABA-Glu, 4HBA-Glu, or other related compounds. This enzyme is involved in disease-resistance signaling. It is required for the accumulation of salicylic acid	PBS3	AT5G13320			+		+
Encodes a glycine-rich protein that is expressed more abundantly in immature seed pods than in stems and leaves. Expression is not detected in roots or flowers	GRP5	AT3G20470			+			+
Pathogen-induced transcription factor. Binds W-box sequences in vitro. Forms protein complexes with itself and with WRKY40 and WRKY60. Coexpression with WRKY18 or WRKY60	WRKY40	AT1G80840			+
Pathogen-induced transcription factor. Binds W-box sequences in vitro. Forms protein complexes with itself and with WRKY40 and WRKY60. Constitutive expression of WRKY18 enhanced resistance to P. syringae, but its coexpression with WRKY40 or WRKY60 made plants more susceptible to both P. syringae and B. cinerea. WRKY18, WRKY40	WRKY18	AT4G31800			+
ATERF6 (ETHYLENE RESPONSIVE ELEMENT BINDING FACTOR 6); DNA binding / transcription factor (ATERF6) mRNA, complete cds [NM_117854]"	ERF6	AT4G17490				+
ERF13 (ETHYLENE-RESPONSIVE ELEMENT BINDING FACTOR 13); DNA binding / transcription factor (ERF13) mRNA, complete cds [NM_130048]"	ERF13	AT2G44840				+	+
AIR1, AUXIN-INDUCED IN ROOT CULTURES 1	AIR1	AT4G12550					+
ATMPK11; MAP kinase/ kinase (ATMPK11) mRNA, complete cds [NM_001123738]"	MPK11	AT1G01560						+
Encodes CNI1 (Carbon/Nitrogen Insensitive1) (also named as ATL31), a RING type ubiquitin ligase that functions in the Carbon/Nitrogen response for growth phase transition in Arabidopsis seedlings.	ATL31	AT5G27420						+
Protein is tyrosine-phosphorylated and its phosphorylation state is modulated in response to ABA in Arabidopsis thaliana seeds.	FBA2	AT4G38970						+
Acyl-CoA N-acyltransferases (NAT) superfamily protein; FUNCTIONS IN: N-acetyltransferase activity; INVOLVED IN: response to abscisic acid stimulus, metabolic process; L	GCN5	AT2G32020						+
Encodes PP2C5, a member of the PP2C family phosphatases. PP2C5 acts as a MAPK phosphatase that positively regulates seed germination, stomatal closure and ABA-inducible gene expression.	PP2C5	AT2G40180						+
Encodes a UDP-glucosyltransferase, UGT74E2, that acts on IBA (indole-3-butyric acid) and affects auxin homeostasis. The transcript and protein levels of this enzyme are strongly induced by H2O2 and may allow integration of ROS (reactive oxygen species) and auxin signaling. This enzyme can also transfer glycosyl groups to several compounds related to the explosive TNT when this synthetic compound …	UGT74E2	AT1G05680						+
Encodes a protein with nicotianamine synthase activity. Its transcript levels rise in roots in response to zinc deficiency and rise in leaves in response to elevated levels of zinc.	NAS2	AT5G56080				+
The gene encodes Fe2+ transporter protein. It is a member of the Zrt/Irt-like protein (ZIP) family of transporters. AtIRT1 has broad specificity for divalent heavy metals, mediating the transport of zinc, manganese, cobalt and cadmium under Fe-deficient conditions.	IRT1	AT4G19690				+	+	+
encodes a protein whose sequence is similar to 1-aminocyclopropane-1-carboxylate oxidase	ACO1	AT2G19590				+
encodes a structurally divergent linker histone whose gene expression is induced by dehydration and ABA.	HIS1-3	AT2G18050						+

## Sheet: Osmotic-stress tolerance
				Osmotic-stress tolerance
Description	Gene name	AGI	Salt Stress	Water &						& Cellular response to water deprivation, water transport and water channel activity
AAP6 (AMINO ACID PERMEASE 6); acidic amino acid transmembrane transporter/ amino acid transmembrane transporter/ neutral amino_ (AAP6) mRNA, complete cds [NM_124341]"	AAP6	AT5G49630	+	+
CBL1 (CALCINEURIN B-LIKE PROTEIN 1); calcium ion binding (CBL1) mRNA, complete cds [NM_202837]"	CBL1	AT4G17615	+	+
MYB15 (MYB DOMAIN PROTEIN 15); DNA binding / transcription factor (MYB15) mRNA, complete cds [NM_001035670]"	MYB15	AT3G23250	+
S-adenosyl-L-methionine-dependent methyltransferases superfamily protein; FUNCTIONS IN: methyltransferase activity;	S-adenosyl-L-methionine	AT1G55450	+
Member of the DREB subfamily A-2 of ERF/AP2 transcription factor family. The protein contains one AP2 domain. There are eight members in this subfamily including DREB2A AND DREB2B that are involved in response to drought	DREB19	AT2G38340	+	+
Member of the R2R3-MYB transcription family. Involved in indole glucosinolate biosynthesis.	MYB51	AT1G18570	+
Member of the plant WRKY transcription factor family. Regulates the antagonistic relationship between defense pathways mediating responses to P. syringae and necrotrophic fungal pathogens. Located in nucleus. Involved in response to various abiotic stresses - especially salt stress.	WRKY33	AT2G38470	+	+
MDHAR (MONODEHYDROASCORBATE REDUCTASE); monodehydroascorbate reductase (NADH) (MDHAR) mRNA, complete cds [NM_111829]"	ATMDAR3	AT3G09940	+	+
ADH1 (ALCOHOL DEHYDROGENASE 1); alcohol dehydrogenase (ADH1) mRNA, complete cds [NM_106362]"	ADH1	AT1G77120	+
Chloroplast lipoxygenase required for wound-induced jasmonic acid accumulation in Arabidopsis.Mutants are resistant to Staphylococcus aureus and accumulate salicylic acid upon infection.	LOX2	AT3G45140		+
Encodes a UDP-glucosyltransferase, UGT74E2, that acts on IBA (indole-3-butyric acid) and affects auxin homeostasis. The transcript and protein levels of this enzyme are strongly induced by H2O2 and may allow integration of ROS (reactive oxygen species) and auxin signaling. This enzyme can also transfer glycosyl groups to several compounds related to the explosive TNT when this synthetic compound …	UGT74E2	AT1G05680	+	+
encodes a structurally divergent linker histone whose gene expression is induced by dehydration and ABA.	HIS1-3	AT2G18050		+
Transcriptional activator that binds to the DRE/CRT regulatory element and induces COR (cold-regulated) gene expression increasing plant freezing tolerance. It encodes a member of the DREB subfamily A-1 of ERF/AP2 transcription factor family (CBF1). The protein contains one AP2 domain. There are six members in this subfamily, including CBF1, CBF2, and CBF3. This gene is involved in response to lo…	CBF1	AT4G25490		+
Predicted to encode a PR (pathogenesis-related) protein. Belongs to the lipid transfer protein (PR-14) family with the following members: At2g38540/LTP1, At2g38530/LTP2, At5g59320/LTP3, At5g59310/LTP4, At3g51600/LTP5, At3g08770/LTP6, At2g15050/LTP7, At2g18370/LTP8, At2g15325/LTP9, At5g01870/LTP10, At4g33355/LTP11, At3g51590/LTP12, At5g44265/LTP13, At5g62065/LTP14, At4g08530/LTP15.	LTP6	AT3G08770		+
Involved in lipid transfer between membranes. Belongs to a family of Lipid transfer proteins. Sequence similarity to other plant/Arabidopsis LPT genes but highest similarity to LPT1. Stress and pathogen-inducible motifs found in the upstream region. Expressed in flower, leaves and siliques but absent in roots. Predicted to be a member of PR-14 pathogenesis-related protein family with the followin…	LTP2	AT2G38530		+
aquaporin NIP2.1	NIP2;1	AT2G34390		+
Aquaporin-like superfamily protein; FUNCTIONS IN: water channel activity; INVOLVED IN: transport; LOCATED IN: membrane; CONTAINS InterPro DOMAIN/s: Major intrinsic protein (InterPro:IPR000425); BEST Arabidopsis thaliana protein match is: NOD26-like intrinsic protein 2;1 (TAIR:AT2G34390.1); Has 5379 Blast hits to 5365 proteins in 1374 species: Archae - 63; Bacteria - 2362; Metazoa - 940; Fungi - 1…	AT2G29870	AT2G29870		+
