# Supplementary material for: Trichoderma-Plant Root Colonization: Escaping Early Plant Defense Responses and Activation of the Antioxidant Machinery for Saline Stress Tolerance
Source: PLoS Pathog. 2013 Mar 14;9(3):e1003221. doi: 10.1371/journal.ppat.1003221 (PMC3597500; doi:10.1371/journal.ppat.1003221)
Supplement: File S4 — Sequences of all primers used in qPCR analyses. (XLS) [file ppat.1003221.s006.xls]

## Sheet: Stress responsive TF
AGI code	Gene name	Forward primer	Reverse Primer
AT3G24650	abi3	AACCTGTAGCGCATGTTCCAAAC	GAAGCAAAGCGACGTGGGTAAC
AT3G20770	ein3	ATGAAACCTGGATGGTGCTGCTC	AACTGGCATGTCCACATCGAGAC
AT4G17500	ERF1	CGGCTCCGATTCTCCTAGTAAGTG	ATGTCGATGACGGCGGATTCTC
AT2G44840	ERT13	AACGGCATCACGGAGAGTGTTG	AGCGACTTGCCGTTAAGTGTCG
AT1G77920	F28K19.13	TGAAGCGCTGTTCGTAGTTCGC	TAAGCAGCAGGGCCATTTAGGAC
AT1G32640	Jin1-7	TTGGTACAACCGCTCGTAACGC	AACCACGTCGAAGCAGAGAGAC
AT4G26070	MKK1	GTCCCGATGAATGATTCGCCTCTC	TCTGCCATCTGCAAGCGAGTTC
AT4G29810	MKK2	AGTGTTGCAAGTGGCGATCCTG	GCTCTGCAAAGGAACTGATGGAAC
AT5G40440	MKK3	TCCATGCAAGTAGCTCAATCCTTG	TCCAGACTCGGGACAAATCAGC
AT1G51660	MKK4	TGCTGCAATAGCTGCATAGCACTC	CTCGTGTTGCTTGCAGAGAGAACC
AT3G21220	MKK5	AAGAGGCAGAAGGAAGAGGACGAG	AAGCTACCGGTGGTCCTAATCTCC
AT5G56580	MKK6	TGAAATGTTCCACTCGCAGTCAGG	AAGCTCTCCGTTCCAGCTCAAG
AT1G18350	MKK7	AGATCCCTTGACACCTGACGAC	ACAATTAGCGCGCGAGATGGAG
AT1G73500	MKK9	TTACACCGCCGCGTAGTGATTC	ACCTGTCGTCGGTGAAGTATCG
AT1G10210	MPK1	ACTTGAGCCCTCGAAGCAACTG	TCATGGACACTGATCTCCACCAG
AT3G59790	MPK10	ATGGAGTGCCAATGAGCTCCAG	AATGAACCGTGAACCGCTCTTCC
AT1G01560	MPK11	CTCCGAATTCCATGCAGCACAG	TGTTCCTCCTCTTCGTCCTATCG
AT2G46070	MPK12	TGGCCGAGTGCACGTATTTGAG	TGACCAGTGATCAATGCCGTTTC
AT1G07880	MPK13	AGGCTGTCTCCTCAAAGTCAAAGC	CCTTCAAAGCGCATCACAGTGG
AT4G36450	MPK14	TGGAGATCCCAGTCTTGTTGGC	TCCCGGGAACAGAATGTCTCAAC
AT1G59580	MPK2	GATCCCGATGGAGAATGTTTGCTG	GCCAATACTTCTTGTTCCAGTTGC
AT3G45640	MPK3	TCATCGCTACTAGCTCGTTCGTC	TGGAGCTTATGGAATCGTTTGCTC
AT4G01370	MPK4	TGGCACAACGCCTCATCAACTG	TTCCCAAACATGTCGGCTGGTG
AT4G11330	MPK5	TAACACAGTGCTTCCTCAACCG	AGGAGCTACCTAAGTTCCCAAGAC
AT4G23810	MPK5	AGAACCTCCTCCATCGGCAAAC	ATCCCGGCAGTGTTCCAGAATC
AT2G43790	MPK6	ATCGCAACGCTCTCGTTAGTTTC	GGGTGCTTATGGCATCGTTTGTTC
AT2G18170	MPK7	GGTGCTCTGTACCAACGTGTAACC	ATTTCGGGTTGGCGAGAACGAG
AT3G18040	MPK9	GTTGTGACGTTGGAGGGCTTTC	CAACACGCTTCCTTGCCTAGAG
AT3G23250	MYB15	TAGCCGTCGTGGCTTATGAGTG	TTCGACATCGCCTTCGACAAGTG
AT1G18570	MYB51	TACCGGAGGTTATGCCCTTGTG	CCTTCACGGCAACAAATGGTCTG
AT1G56160	MYB72	AGGACGCGATCTTTGACCACTTG	CGTGAAGCGAGGCAACTTTAGC
AT3G50060	MYB77	TGCCGCCGGATTCGTATAAACC	AGGAGTTACATGGCGGAAATGCAG
AT3G23230	TDR1	AAAGGCTGCTCGGTCATAAGCC	TTGGCTCGGGACATTTGAGACC
AT5G06950	TGA2	TCTAGCTGCTGAACATAAGCCTTC	TGACCGATCGAAGGGAAAGATGG
AT1G22070	TGA3	TCTAACTGTTGAACATGGGCCTTC	TCTCTTGAAGCAGAACCGTCGAG
AT5G06960	TGA5	ATCTCCAGCGGTAGAATGGGCTTG	ACGGCAACAGGGTGTCTTTATCTC
AT3G12250	TGA-6	CATGCATATGCCCTCTATCAGACC	GGACTGATGTCTCAACTGATGGTG
AT5G46350	WKRY8	AGGTTGTGATGACGACCGTTGG	CACGACTCAGAAGTGCAACGTG
AT4G31550	WRKY11	TGGATCATCTAATGCTCGTTCCAC	CCCACGTGGTTACTACAAGTGC
AT2G23320	WRKY15	TGAGAAAGACGAGACCGTCGTG	TCATCAACGTCCCTCTGAAACGG
AT4G31800	WRKY18	TCGTAACTCACTTGCGCTCTCG	TGGACGGTTCTTCGTTTCTCGAC
AT5G52830	WRKY27	TTACGAGTACTTCCGGCGAGAGAG	ACCGGAGAACACACTCATCCAC
AT5G24110	WRKY30	TCCTCGGTAACTGATCTCAAGGAG	TCTCGGAGCCAAATTTCCAAGAGG
AT2G38470	WRKY33	CTGTGGTTGGAGAAGCTAGAACG	CTTCCACTTGTTTCAGTCCCTCTC
AT5G22570	WRKY38	TGGTGGCCAAAGTAAGTGGTTCG	ACTGCGAAGCAAGAAAGCATGAAC
AT1G13960	WRKY4	CAGTTCTATGTGAAGCAGCAGGAG	TGAGCCTGATCCCAAGAGAAGAAG
AT1G80840	WRKY40	TTGACAGAACAGCTTGGAGCAC	AGCTTCTGACACTACCCTCGTTG
AT4G11070	WRKY41	GTCCACTTTGGCAACATCTTCCTC	ATCACCGGAAATCCGAGAAGCG
AT2G46400	WRKY46	ACGACCACAACCAATCCTGTCC	ACCTGCTGCTGTTGAGAATTCCG
AT5G49520	WRKY48	TGGTGCAACGGTAATAGCTTCTGG	GGTTTGCGTTTCTGACGAAGAGC
AT2G40750	WRKY54	TGCTGTCACACTGCTGGTGTTG	CACTGCTCAGAACCATGTCAATGC
AT2G40740	WRKY55	TTCTCCTTCGTCCTTCCTTCTCC	ACGGCTGCAGTAGAAAGATCCG
AT3G01080	WRKY58	ACATGGGCGAGGTGAGAAGATG	TGACGTCTTGACGCCGGATAAC
AT4G24240	WRKY7	ATGAGTTCGTCGCTGAGACTGG	ATCTCCTCCGATGCTCGCAAAC
AT3G56400	WRKY70	TGCTCTTGGGAGTTTCTGCGTTG	TGAGCTCGAACCCAAGATGTTCAG

## Sheet: Stress  responsive genes 
AGI code	Gene name	Forward primer	Reverse Primer
AT5G67030	aba1	CACCAACTCTTCCTGGATGTGG	TGGGCTTGGTCCTCTGTCTTTC
AT1G52340	aba2	AGCGTTCGCTACATCATCAACCG	TTGCTGCTGCAAACGCGAATC
AT1G16540	aba3	AGCAATTGAAGCAGCAACAGTGC	GCGCTCTCCTTGTACGGAATGATG
AT4G26080	abi1	ACTCTCTTCACAGCCGTCACTTC	CATGTCGAGATCCATTGGCGATAG
AT5G57050	abi2	TTACTCGCCGCACTGAAGTCAC	CTCGCAATGTCAAGATCCATTGGC
AT1G05180	axr1	AGCAAATCTGTCCGCAGCTC	TAGCGGACGAGGATTACAGTGG
AT1G54990	axr4	TCGCCGGATTTGCTTTCCTGAG	GCAACGTGTAGCTAAGGCTCTTCC
AT2G38120	aux1	GATGAGATAAGCAGTCCAGCTTCC	CAGCTGCGCATCTAACCAAGTG
AT3G02875	ilr1	ACTGTAACCACACCAGCTTCGAG	CTTCTTCCGCTGTTGTTGCCTTG
AT3G62980	tir1	TGGCCACTAACGTCGTCAACATC	ATCGCTGCCACTTGCAGGAATC
AT5G03280	ein2	AGGAAGCCCTAACAGAGCAACC	TCATGGCGATTTCGAAGGTCTG
AT3G04580	ein4	CGACATTTCCACATTTGACAACGC	GCTGCGAAGTAACTGCTGTCTC
AT1G54490	ein5	TCAACCTCTCTTCCTCAGCTTCAG	TCAGCAGCGTTCTCGACGTTTC
AT5G57090	eir1	TGCCCATGTAAGGTGACTTTCCC	TCACGACAACCTCGCTACTAAAGC
AT3G51770	eto1	GCGCGTTTGTGTAGCAATCAGC	ATGGTCTCCGTAAGGGACAAGC
AT5G65800	eto2	TAGATCGCTCCCACACGGAAAC	ACGAGTCCACGTCGTTTATAGCC
AT3G49700	eto3	ACCAGCAGCTAGGACAATCTTGC	ACCCGAATTCAAGAAAGCTTTGGC
AT1G66340	etr1	GCTGGCCATTGCGGTTCAATAC	TCCGATCAATTCTTCCCAAGTGTG
AT4G37580	hls1	ACCCAATCCCTTGTCTCCTGTG	CACTAAACTCGCTTACGTCTTGGG
AT2G46370	jar1	TCTCTTTCGGTGTTCTTGTCGATG	GTCATCACAAATTACGCAGGGTTG
AT4G02780	ga1	CCACGGGAAAGACATTGGGAACTC	TTGCATTCATGCAGACCCGAGAC
AT1G79460	ga2	AAGCAAGAGCATCCTCGACCTC	TGTCCAGCTGGGTTAAGACCTC
AT5G64930	cpr5	AACCCGGCAGATGAAGGTGTTG	AAAGTTCGTCGTGGTGGGTTCC
AT1G02450	NIMIN1	AGAAATCCTCCGGCTGAAACGC	CGTCGTGAGGAGGAAATCTAACGG
AT3G48090	EDS1	TCTTCCTCTAATGCAGCTTGAACG	GCTCAATGACCTTGGAGTGAGC
AT3G52430	PAD4	TTCTCGCCTCATCCAACCACTC	AGATACGCGAGCACAACGCAAG
AT4G39030	EDS5 (SID1)	GCATAGTACTGTTCCCGGTCCAAG	AGTCTCATCGACACGGTCGTCATC
AT2G14610	PR1	TTGGCACATCCGAGTCTCACTG	ACACGTGCAATGGAGTTTGTGG
AT4G11850	PLDgamma1	GCATTGTCTTGTGCTGCCAGTAG	AGAAGGTGCTCCAACAAGTAACCC
AT1G21250	WAK1	TGGTGGTATCTAAGCGGTAACCAG	ACCTTTCAGCTGGTTGCCAAGAC
AT1G75040	PR5	AGCAATGCCGCTTGTGATGAAC	ATCACCCACAGCACAGAGACAC
AT3G26830	PAD3	TGGGAGCAAGAGTGGAGTTGTTG	CTTTAAGCTCGTGGTCAAGGAGAC
AT1G02930	GST1	TGTCCTTGCCAGTTGAGAGAAGG	AGCCTTTCATCCTTCGCAACCC
AT2G03760	RAR047	CCGCTTCATCTCAACTTCGGTCTG	AAGCCGCGAGAATCCGAACAAG
AT2G32800	ap4.3a	TACTTCGCGGATTCGCAACACC	GCAGCCAGCAGTGGATTACAAG
AT3G57260	PR2 (BGL2)	TGGCAAGGTATCGCCTAGCATC	AGCTTCCTTCTTCAACCACACAGC
AT3G04720	HEL (PR4)	TCCAAATCCAAGCCTCCGTTGC	GCGGCAAGTGTTTAAGGGTGAAG
AT5G06320	NHL3	TGTATCGGAGGTTGTTGGTTGGG	TTCCACGTCACCGACGCTAAAC
AT5G44420	PDF1.2	TTGGCTCCTTCAAGGTTAATGCAC	CTTGTTCTCTTTGCTGCTTTCGAC
AT1G55020	LOX1	CGATGCGTGTGTTTGCATCCAG	TCGCTATGGCAGTTGGCTAAGG
AT1G72260	THI2.1	CTTGCATCAGAGTTCTGGAGAGTG	CCAATGAGCACTGCAAGTTAGGG
AT3G45140	LOX2	TGCGTAGTCTTCTACCGTAATCCG	TGGAGGGCATAACTTGGTCGAG
AT2G42010	PLDbeta	TGGGTACTGACCGTAAGGGTATGG	CGCTTGCAAATTTCTTCCCAGAGG
AT5G24780	VSP	TCAACTTCGATCCGTTTGGCTTG	TCGAGAATCTCAAGGCTGTTGGTG
AT3G57240	bg3	GGGTCGCAGGTTGTTTCCATTTC	TCCTTCTTCGACACGGCAGTTG
AT3G54420	PR3 (CHIA4)	TCTAGCTTGAACGGTGGCTGTG	CGTGCCATTAACGGTGCTTTGG
AT3G53260	PAL2	AGTCTCACCGTTGGACAAAGCG	ACGTACCCGTTGATGCAGAGAC
AT2G37040	PAL1	TGTTCGGGATAGCCGATGTTCC	GCAGTGCTACCGAAAGAAGTGG
AT1G31580	ECS1 (CXc750)	TGGGACGATATGGTGGTAACTGC	TGGAACTCCGTGAACTTGGAGAG
AT1G64280	NPR1/NIM1	TTCTCCGCAAGCCAGTTGAGTC	AACGATTCTTCCCGCGCTGTTC
AT1G51680	4CL	CCAGCTGCTTCTTCTTTCATTGCG	AGGCTTTGCTCATCGGTCATCC
AT3G44300	NIT2	AGAACTGGCAAGCCGACAATACG	GCTTTGTACGCCAAAGGCATTGAG
AT4G37980	ELI3	AATCCACCATCTCTTGCGTCTCC	TTCCTCTCATCTTTGGGCGGAAG
AT5G05730	ASA1	GTACGTCCCAGCAAGTCAAACC	ATGCATATAAGCTCCACGGTGAC
AT1G66160	CMPG1	ACGTCGTGGTGAGTTTGGATTGAC	AGACTGTGTCTGTGCTGACGTG
AT3G15730	PLDalpha1	CGTCGCATACAACTGTGTTTCTCC	AAGGCTTCCTTGGCAAGATTCTG
AT3G50360	ap3.3a	AAACCAAGCGCCCTCATAGC	TGATGGTTCTGGTACCATTGATGC
AT4G39980	DHS1	TCATGTTCTCGGCACCCATTCTC	GCTAATCCTCTGGGCATTAAGGTG
AT3G12500	PR3	GTAGTAGCGTTTGCCAGATGCG	ACTACAGGTGGATGGGCTACAG
AT5G24770	VSP2	GTCGGTCTTCTCTGTTCCGTATCC	GGACTTGCCCTAAAGAACGACACC
AT3G25070	RIN4	AAGCCAAAGCAGCAACATGAGG	AGAACGCCGACTCATCAAAGCTC
AT1G33960	AIG1	ACTAAGAGCACAGCGTGTAGCC	TCAATGTGATTGACACTCCTGGTC
AT1G08720	EDR1	AAGGCTTCAGCACTTCCGTCAG	CATCCTGGAATGTTGGCAAACGG
AT5G44510	EU031442	ACTTGTCAAATCGACCCAACGC	AGTGGTGACTTCCAGTGAGTTCG
AT4G19660	NPR4	ACAACTGAGCAAGTCCCACTCG	TGCCCGAGGATCTCCAAATGAG
AT5G45110	NPR3	CCTCGCCACTCTCTCAATACACTG	TCAGCGGCGGCTTTGTAACTTTG
AT1G19250	FMO1	CCGGTATGATCGCCATTTGACAAG	TTTGCCTCCTCTTCTCTCTTCTGC
AT1G74710	ICS1	CACTGCAGACACCTAATTGAGTCC	GCTTGGCTAGCACAGTTACAGC
AT5G59310	LTP4	AGACATGGACTCAAGCTACTTGCC	AGTGTTCATCGTTGCATCAGTGG
AT5G36910	Thi2.2	TGCATTGTTCAACCGCTTCACTC	ATCCTCTGTGTGTGGTGCCTTG
AT2G38900	T7F6.7 (PR-6)	ATACATGTCTAGCCGGCGGTTG	TTGCTACCGCGTTAGGGTTTGG
AT4G30070	PDF3.2	TGGTGATGGCGGAGATTCACATTC	AGCAGCTGTGATCGTAGTGTTGG
AT1G75830	PDF1.1	ACCATCGGTGCTTCAAGAGC	TCATGGCTAAGTCTGCTACCATCG
AT1G66100	F15E12.20 (PR-13)	CATTCACGATTTCACTTGCATCGG	CCTCTGTTTGCGGTGCTTTAACC
AT2G24850	TAT3	AAATATTCAGCCACCGCCCTTC	CCATTCCAACTTCAGGACTTGCC
AT4G26090	RPS2	GCGCGGTAAATAACAAAGCTCTTC	AGGAGAAATGGTGGAAAGCACTGG
AT1G72520	LOX4	AAACGGTTCGTCTCTAACGCTTG	GGAAGACCACATCATCGGTCAAC
AT1G66880	F4N21.1	GCCATGTTGTTATAGCAGTGAAGC	AACCACACCATTCACCAACTGC
AT5G17880	CSA1	TCACATCCAGGAAAGCTAGTGCAG	GCGCTTAAACGATGCGATGAGAG
AT4G33300	ADR1-L1	CACTGACAACATCATCAGCTTCCC	TCGACTCCCTCTTCCACAGAATC
AT1G67560	LOX6	TCTCGGAAGGTAGGCATGGTTG	TCTCTTCCCTGCAAACACTTGG
AT2G46430	CNGC3	TCTCTCCTTCAAAGGCACTCGTC	GGTCTCCGCAATCTTAGTGCTTTG

## Sheet: Slat stress Exp.
AGI code	Gene name	Forward primer	Reverse Primer
At1g44830	AP2/ERF	CTGCTGCCAACACAGATCCTTC	TTCAGATGGAGAGGAAAGCAATGG
At1g07890	APX1	TTTCCACCCTGGAAGAGAGGAC	TGGTCACAACCCTTGGTAGCATC
At2g25080	ATGPX1	TCCCTGCAATCAGTTTGGTTTCC	TGGTCCATTCACGTCAACCTTATC
At2g43350	ATGPX3	CCATCGACGGTGGAACAATCATCC	GCACTTTCCCGGTAAACTTGCTC
At4g11600	ATGPX6	CAATGGCTGCTTCTTCCGAACC	ACATCGTTTCCCTTAGCATCCTTG
At3g24170	ATGR1	TTGCAATTGCGCTCAAGTGTGG	CAGAAGATGGATGTATCCCAACCG
At3g54660	ATGR2	TCTCCCAGCCACCTATTGGAAC	ACCATATTGTTCTATGGCCTGCTC
At3g52880	ATMDAR1	TCAGCAGAGCAAGCTGTTAAGGC	CCTACGTTGTCTCCGTAGAACTGC
At5g03630	ATMDAR2	AACCAAGGTGTCAAGCCTGGTG	AGGACGCTCATATGGAGGAACTTG
At3g09940	ATMDAR3	TTGAGCGTCCTGAACTAACCAAGG	TTGCAAGGGTCGGATTGACTTCG
At3g27820	ATMDAR4	TCATTTCCGAAGAACCCGTTGC	TGGAAAGAAGGAAGCCGTGCAG
At5g43650	bHLH	ACAGTCCATGCCAATTTCTCTCC	TCTGAGTCTCGATGGTCATGGTC
at1g08830	CSD1	AACGGTTGCATGTCTACTGGTC	GTGATTGTGAAGGTGGCAGTTCC
at2g28190	CSD2	CAGGGCCTCATGGATTTCATCTCC	TGGAGCTCCGTGTGTCATGTTG
At4g31500	CYP83B1/SUR2	TGGATATTGTTGTGCCGGGAACTG	ACACTCCTCACTTCGTCTTGAGC
At5g16710	DHAR3	AGTATCCTGAGCCTCCTCTTGC	AAGATCTTCGATCCAACTGAAGCC
At1g02930	GST1	AGCCTTTCATCCTTCGCAACCC	TGTCCTTGCCAGTTGAGAGAAGG
At2g04070	MATE	GTCTTCTGTCAAGCAGTTCTTCCG	TAGCCACCATTCTAGGCAAAGC
At3g23250	MYB15	TTCGACATCGCCTTCGACAAGTG	TAGCCGTCGTGGCTTATGAGTG
At4g01550	NAC69	AGACGTCCCATCTGGTGGTAAC	TTCTTGACCTGGCTTCTCAAACTC
At2g37130	PER21	GCGAGAGACGGTATTGTCATGTTG	CATCTCCCAAGTAGCTCCCTCTAC
At3g01190	PER27	GCTAGAGACGCAATGGTTGCAC	GGTGATGGCAAGTTGACTTCGTTG
At5g64100	PER69	AGACCTCGTGACTCTTGTTGGC	AGGTTGTCCTGTGCCGTTGAAG
At2g24570	WRKY17	TCATCACCAGTCCACGATGCAG	GCCGAACCAAACACCAAACCAC
At2g30250	WRKY25	TGCTTCTCAGCTCCTCACACAG	GCCTTGCAATGGAAACGTTCCTG
At2g38470	WRKY33	CTTCCACTTGTTTCAGTCCCTCTC	CTGTGGTTGGAGAAGCTAGAACG
At4g30280	XTH18	CCGAGTCAATTGGAGTTCCGTTCC	TTCCCAGAGACTCGCGTAAAGC
At3g17860	ZIM	CTGCCCAGTACCAGTTTCTTGTTC	AGCCAGAGGTAATGCCACTGTTG

## Sheet: JA network 
Gene name	AGI code	Forward primer	Reverse Primer
AT1G32640	MYC2	AACCACGTCGAAGCAGAGAGAC	TTGGTACAACCGCTCGTAACGC
AT2G30770	CYP71A13	GTGCTTCGGTTGCATCCTTCTC	CGCCCAAGCATTGATTATCACCTC
AT2G25000	WRKY60	AAGGTGCAACGAAGTGCAGAAG	TGTGGTCCGGTGTGGTTATGTG
AT2G22330	CYP79B3	ACCGGAAAGAGAGGATGTGCTG	CGCTAGCATCATGGTCGTTATCGC
AT1G19180	JAZ1	TGTTCTGAGTTCGTCGGTAGCC	AGTTCCATTGACATCAGGCTTGC
AT2G44460	BGLU28	TCACCTTCTTCTCGCTCATGCC	CCAATCTGACCGTCTTGAGTCTTG
AT2G39940	COI1	TGCACTTCCGACGGATGATTGTC	TCCTGCAGTGTGTAACGATGCTC
AT2G44490	PEN2	TGCGCATAATCCACTTTGGTACG	AGTCGGATGCTGATGCCAAC
AT2G47190	MYB2	TATCCATGGCGATGCTCGTTGG	ACCAGTTCGCTTTAGCCCAGAG
AT3G17860	JAZ3	CTGCCCAGTACCAGTTTCTTGTTC	AGCCAGAGGTAATGCCACTGTTG
AT3G44310	NIT1	AACTGCATTGTACGCCAAAGGC	GAATTGGCAAGCCGACAAGACG
AT3G48090	EDS1	GCTCAATGACCTTGGAGTGAGC	TCTTCCTCTAATGCAGCTTGAACG
AT3G52430	PAD4	AGATACGCGAGCACAACGCAAG	TTCTCGCCTCATCCAACCACTC
AT4G39950	CYP79B2	TCAAACCCACCATTAAGGAGCTTG	TTCCACGGCGTTTGATGGATTG
AT4G31500	ATR4	TGGATATTGTTGTGCCGGGAACTG	ACACTCCTCACTTCGTCTTGAGC
AT5G13630	GUN5	AGGCCGAGGATCGATGTAGTTG	GCTCGGTCAAGAAGGTTCATCTGG
AT5G14930	SAG101	TCTGCTCCGAGAACAACCCATC	AGACTTGAGCGTTTGGAGCAACTC
AT5G25610	RD22	AGACCATTGAGGAGTGTGAAGCC	GTGCGTTCTTCTTAGCCACCTC
AT5G59820	RHL41	TTGGTTACACGCGCTTTGTTGC	ACAAGCCACTCTCTTCCCACTG
AT3G44320	NIT3	CAGGTTATTGGCGTTGACCCATC	AACTTCTCCGCCTTGTCTAAAGTG

## Sheet: Arabidopsis Reference Genes
AGI code	Gene name	Forward primer	Reverse Primer
AT3G18780	ACTIN2	TCCCTCAGCACATTCCAGCAGAT	AACGATTCCTGGACCTGCCTCATC
AT1G13440	GADPH	TTGGTGACAACAGGTCAAGCA	AAACTTGTCGCTCAATGCAATC

## Sheet: Cucumber Genes
Cucumber (Cucumis sativus) list of genes used in qPCR.
Gene bank number	Gene name	Forward primer	Reverse Primer	remark
gb|AF206894.1|	18s	GTTGCTTTAAGGACTCCGCCA	AGGGGTACCTCCGCATAGCTAG	refernce gene
gb|GU248529.1|	catalase	GCCGTCTTGTGAAATTCCA	GTGGCGTGACTGTGATTCGT
gb|EF203086.1|	sod(Mn)	TTTGGAATAATCTGGCCCCA	CAAGGCTTCAAGAGAACCGAA	manganese superoxide dismutase
gb|DQ178940.1|	sod(Cu)	CTGATGGCCCAACCACTGTT	CATGCAGCCATTGGTTGTGT	Cu/Zn superoxide dismutase

## Sheet: Trichoderma Genes 
Gene bank number	Gene nAme	ForwArd primer	Reverse Primer
EU370698	TasSwo	GTGGCCAGTGTGGAGGTATT	GTGAGGGATCGAGGTAGCTG
AY390326	β-Tubulin	AAGGAGGTCGAGGACCAGAT	GACGGAACATGGCAGAGAAT
