# Supplementary material for: Trichoderma-Plant Root Colonization: Escaping Early Plant Defense Responses and Activation of the Antioxidant Machinery for Saline Stress Tolerance
Source: PLoS Pathog. 2013 Mar 14;9(3):e1003221. doi: 10.1371/journal.ppat.1003221 (PMC3597500; doi:10.1371/journal.ppat.1003221)
Supplement: File S5 — qPCR verification of microarray data. (XLS) [file ppat.1003221.s007.xls]

## Sheet: Sheet1
Results of qPCR verification of microarray data. The changes of selected genes were verified through qPCR, 24 h after Trichoderma application to the roots .
AgI Code	Gene name	Fold change	Welsh's t-test p-value
At4g31800	WRKY18	4.00876	0.00416653
At2g38470	WRKY33	2.91851	0.0154237
At5g22570	WRKY38	3.82463	0.046374
At1g80840	WRKY40	2.02048	0.01698
At4g11070	WRKY41	19.1479	0.000146873
At2g46400	WRKY46	4.82028	0.0166482
At4g23810	WRKY53	6.07339	0.00480725
At1g01560	MPK11	3.48758	0.000115955
At3g23250	MYB15	6.93849	0.00705216
At1g18570	MYB51	4.36473	0.00117085
At1g19250	FMO1	3.35472	4.76197e-05
At1g66160	CMPG1	3.85871	9.97371e-06
At1g72520	LOX4	2.62029	0.0027981
At1g17420	LOX3	2.35435	0.00705216
At1g30135	JAZ8	2.96657	0.0002154
At1g70700	JAZ9	3.12321	0.000752123
At5g13220	JAZ10	3.23468	0.00125525
At3g23240	ERF1	3.23488	0.00325645
At4g17490	ERF6	2.38524	0.000231222
At2g44840	ERF13	7.52223	9.05683e-06
At4g34410	RRTF1	2.04973	0.0334121
At3g09940	MDHAR	2.71434	6.42256e-05
